# Supplementary material for: Determination of Microplastic Pollution in Commercial Fish in the Middle Black Sea (Samsun), Türkiye
Source: Toxics. 2025 Oct 12;13(10):865. doi: 10.3390/toxics13100865 (PMC12567620; doi:10.3390/toxics13100865)
Supplement: Supplementary file 1 [file toxics-13-00865-s001.zip]

Archive with 1 entries (1 files):
- toxics-3906761-supplementary.pdf
